# Supplementary material for: Acacetin enhances the therapeutic efficacy of doxorubicin in non-small-cell lung carcinoma cells
Source: PLoS One. 2017 Aug 31;12(8):e0182870. doi: 10.1371/journal.pone.0182870 (PMC5578506; doi:10.1371/journal.pone.0182870)
Supplement: S1 File — Minimal data set for Figs 1–8. (XLSX) [file pone.0182870.s001.xlsx]

## Sheet: Fig 1
									Trypan Blue
									Fisetin treatment (figure 1A)																				Fisetin treatment (figure 1B)
			A549						Total live cells													H1299							Total live cells
					24h						48h						72h					Fs con. (µM)			24h						48h						72h
		Fs con. (µM)	0	5	10	25	50		0	5	10	25	50		0	5	10	25	50				0	5	10	25	50		0	5	10	25	50		0	5	10	25	50
			29	28.25	23	20	8.75		98.75	91.25	80.75	47.25	24		153	138.5	112	109	59				19	17.75	12.5	16	9.75		47.75	50.75	42	27.75	16.5		100	78	70.5	69.5	39
			25.5	26	23.75	16.25	10.5		86	82.25	79.5	55.25	29		161	111.5	133	88.5	49.5				17.25	16.25	14.25	14	8		55.75	48.5	36.75	27.25	10.5		103	88	73	73.5	31.5
			22.75	26	23	16	9		75.5	97.5	77.25	48	23.5		142.5	124.5	144.5	97	53.5				15	17.75	15.5	12.5	9.5		45.75	47.5	33	23.25	10.5		92	76.5	77	66.5	32
		Mean	25.75	26.75	23.25	17.4167	9.4167		86.75	90.3333	79.1667	50.1667	25.5	Mean	152.167	124.833	129.833	98.1667	54			Mean	17.0833	17.25	14.0833	14.1667	9.0833		49.75	48.9167	37.25	26.0833	12.5		98.3333	80.8333	73.5	69.8333	34.1667
		Std error	1.8085	0.75	0.25	1.2937	0.5465		6.7222	4.4261	1.024	2.5509	1.7559	Std error	5.3567	7.796	9.5146	5.9465	2.7538			Std error	1.1577	0.5	0.87	1.0138	0.5465		3.0551	0.961	2.6101	1.424	2		3.283	3.6094	1.893	2.0276	2.421
		P value		0.636	0.243	0.0114	0.00469			0.679	0.327	0.00704	0.000914	P value		0.0446	0.11	0.00252	8.29e-05			P Value		0.901	0.107	0.131	0.00334			0.808	0.0358	0.00217	0.00052			0.023	0.0028	0.00179	9.54e-05
										Acacetin treatment (figure 1C)																			Acacetin treatment (figure 1D)
			A549							Total live cells
																													Total live cells
					24h						48h						72h					H1299			24h						48h						72h
		Ac con. (µM)	0	5	10	25	50		0	5	10	25	50		0	5	10	25	50			Ac con. (µM)	0	5	10	25	50		0	5	10	25	50		0	5	10	25	50
			29	18.25	13.5	14.5	9.5		98.75	75	62	40.75	0.75		153	159	137.5	118.5	0.5				19	17.25	9	9.5	3.5		47.75	35	35.75	31	9.25		100	106.5	102.5	68.5	15.5
			25.5	19.25	20.75	18.25	10.5		86	82.75	55.25	40.75	0.25		161	142.5	135	92	0.5				17.25	15.5	10	6.5	2.5		55.75	31.75	37.75	30.75	8.75		103	97.5	90	65.5	13
			22.75	16.25	16.75	18.75	10		75.5	79.75	59	47.5	0.5		142.5	139	134.5	99.5	0.5				15	15.5	10.25	7.5	2.5		45.75	21.25	36.5	27.75	9		92	103.5	95	63.5	13.5
		Mean	25.75	17.9167	17	17.1667	10		86.75	79.1667	58.75	43	0.5		152.167	146.833	135.667	103.333	0.5			Mean	17.0833	16.0833	9.75	7.8333	2.8333		49.75	29.3333	36.6667	29.8333	9		98.3333	102.5	95.8333	65.8333	14
		Std error	1.8085	0.8819	2.0966	1.3411	0.2887		6.7222	2.2562	1.9526	2.25	0.1443		5.3567	6.1667	0.928	7.8863	0			Std error	1.1577	0.5833	0.3819	0.8819	0.3333		3.0551	4.1491	0.5833	1.0442	0.1443		3.283	2.6458	3.6324	1.453	0.7638
		P value		0.0176	0.0342	0.0189	0.001			0.345	0.0161	0.0035	0.000213			0.549	0.0386	0.00688	9.26e-06			P value		0.484	0.00385	0.00314	0.000292			0.0166	0.0136	0.0035	0.0002			0.379	0.6365	0.0008	< 0.0001
										Doxorubicin treatment (figure 1E)																			Doxorubicin treatment (figure 1F)
										Total live cells																			Total live cells
		A549
					24h						48h						72h					H1299			24h						48h						72h
		Dox con. (nM)	0	10	25	50	100		0	10	25	50	100		0	10	25	50	100			Dox con. (nM)	0	10	25	50	100		0	10	25	50	100		0	10	25	50	100
			22.75	17.5	12	12	12.25		80	38.5	18.5	7.75	11.75		162	66.5	19	8	8.5				16	12.75	11	11.25	9.25		51.5	41.25	27	9	7.75		107.5	92	43.5	16	6.5
			19.5	22	12	11.5	10.5		88.75	35.25	13.75	10	7.75		176.5	51	14.5	9	8.5				17.5	12.5	11.25	9.75	8.5		45.75	37.5	32.25	9.75	7		104	87	43.5	16.5	7
			23.75	18.5	11.75	13	12.75		92.5	40.5	20.75	9.75	6.75		174	57	13	9	6				17.5	13.25	12	9.25	9.75		50	38	30.75	11	8.25		100	90	44.5	15	7.5
		Mean	22	19.3333	11.9167	12.1667	11.8333		87.0833	38.0833	17.6667	9.1667	8.75		170.833	58.1667	15.5	8.6667	7.6667			Mean	17	12.8333	11.4167	10.0833	9.1667		49.0833	38.9167	30	9.9167	7.6667		103.833	89.6667	43.8333	15.8333	7
		Std error	1.2829	1.3642	0.0833	0.441	0.6821		3.7034	1.5298	2.0632	0.712	1.5275		4.4752	4.5123	1.8028	0.3333	0.8333			Std error	0.5	0.2205	0.3005	0.6009	0.3632		1.722	1.1756	1.5612	0.5833	0.3632		2.1667	1.453	0.3333	0.441	0.2887
		P value		0.228	0.00143	0.00192	0.0022			0.000257	8.14e-05	3.24e-05	4.03e-05			0.000488	5.55e-06	3.5e-06	1.81e-06			P value		0.00159	0.000666	0.000901	0.000223			0.00818	0.0012	2.75e-05	1.93e-05			0.00558	1.06e-05	2.38e-06	1.55e-06

## Sheet: Fig 2
					Fig 2A		Combination of Fs and Ac with Dox																Fig 2C
																							Total live cells
						Total live cells																	48 h
						48 h													H1299
		A549	Control	Fs 10uM	Fs 25uM	Ac 10uM	Ac 25uM	Dox 10nM	Fs 10+ Dox 10	Fs 25+ Dox 10	Ac 10+ Dox 10	Ac 25+ Dox 10								Control	Fs 10uM	Fs 25uM	Ac 10uM	Ac 25uM	Dox 25nM	Fs 10+ Dox 25	Fs 25+ Dox 25	Ac 10+ Dox 25	Ac 25+ Dox 25
			46	39	37.5	47.5	35	41	41.5	36.5	17.5	13.5								38.25	37.5	33	39.75	21	24	27	19.5	30.75	26.25
			54	41	35.5	46	31.5	44	35	31	17.5	12.5								41.25	38.25	29.25	42	27	27.75	26.25	18	31.5	24
			49	38.5	33	40	31.5	37.5	40.5	38.5	16.5	13.5								37.5	40.5	30.75	43.5	25.5	25.5	28.5	22.5	33.75	22.5
		Mean	49.6667	39.5	35.3333	44.5	32.6667	40.8333	39	35.3333	17.1667	13.1667							Mean	39	38.75	31	41.75	24.5	25.75	27.25	20	32	24.25
		Std error	2.3333	0.7638	1.3017	2.2913	1.1667	1.8782	2.0207	2.2423	0.3333	0.3333							Std error	1.1456	0.9014	1.0897	1.0897	1.8028	1.0897	0.6614	1.3229	0.9014	1.0897
		Fold change	100	79.5301	71.1408	89.5973	65.7718	82.2146	78.5234	71.1408	34.5638	26.5101
					Fig 2B																		Fig 2D
																							Total live cells
						Total live cells																	72 h
						72 h
																		H1299
		A549	Control	Fs 10uM	Fs 25uM	Ac 10uM	Ac 25uM	Dox 10nM	Fs 10+ Dox 10	Fs 25+ Dox 10	Ac 10+ Dox 10	Ac 25+ Dox 10								Control	Fs 10uM	Fs 25uM	Ac 10uM	Ac 25uM	Dox 25nM	Fs 10+ Dox 25	Fs 25+ Dox 25	Ac 10+ Dox 25	Ac 25+ Dox 25
			107.25	111	102	127.5	89.25	83.25	70.5	75.75	23.25	12								92.5	68	53.5	73	55.5	44.5	62	43	52.5	34.5
			117.75	105.75	103.5	129	90	75	69	72.75	25.5	9.75								93	65.5	50.5	81.5	62	43	60	48	45	31
			121.5	102	93.75	135	89.25	78	61.5	63.75	29.25	10.5								87.5	66.5	53	76	65	46.5	66	53.5	57.5	39
		Mean	115.5	106.25	99.75	130.5	89.5	78.75	67	70.75	26	10.75							Mean	91	66.6667	52.3333	76.8333	60.8333	44.6667	62.6667	48.1667	51.6667	34.8333
		Std error	4.2647	2.6101	3.0311	2.2913	0.25	2.4109	2.7839	3.6056	1.75	0.6614							Std error	1.7559	0.7265	0.928	2.4889	2.8038	1.0138	1.7638	3.0322	3.6324	2.3154

## Sheet: Fig 3
								Fig 3B																																Fig 3C
		A549			G1 (%)									S (%)							G2-M (%)								H1299			G1 (%)								S (%)						G2-M (%)
			Control	Fs 25µM	Ac 25µM	Dox 10nM	Fs 25µM+Dox 10nM	Ac 25µM+Dox 10nM				Control	Fs 25µM	Ac 25µM	Dox 10nM	Fs 25µM+Dox 10nM	Ac 25µM+Dox 10nM				Control	Fs 25µM	Ac 25µM	Dox 10nM	Fs 25µM+Dox 10nM	Ac 25µM+Dox 10nM				Control	Fs25uM	Ac25uM	Dox25nM	Fs25+D25	Ac25+D25			Control	Fs25uM	Ac25uM	Dox25nM	Fs25+D25	Ac25+D25			Control	Fs25uM	Ac25uM	Dox25nM
			72.36	60.48	65.4	81.1	66.79	38.08				24.47	31.85	29.85	15.66	27.32	6.33				3.17	7.67	4.76	3.25	5.89	55.59				61.09	52.65	60.78	48.03	51.46	47.86			33.39	29.87	31.8	31.47	27.94	32.43			5.52	17.48	7.42	20.51
			70.45	62.75	67.07	80.82	66.16	42.29				25.56	30.76	28.81	14.7	26.63	7.56				3.99	6.49	4.11	4.48	7.22	50.15				59.08	52.95	59	47.54	49.71	47.34			33.93	29.7	31.42	33.24	29.3	32.53			6.99	17.35	9.58	19.22
			62.86	65.4	64.19	80.61	65.22	40.02				30.76	29.85	30.88	15.72	27.62	6.89				6.38	4.76	4.93	3.67	7.16	53.09					54.5	59.41	47.65	48.06	48.89				28.84	32.31	33.45	29.94	32.76				16.66	8.27	18.9
		Mean	68.56	62.88	65.55	80.84	66.06	40.13				26.93	30.82	29.85	15.36	27.19	6.927				4.513	6.307	4.6	3.8	6.757	52.94			Mean	60.085	53.3667	59.73	47.74	49.7433	48.03			33.66	29.47	31.8433	32.72	29.06	32.5733			6.255	17.1633	8.4233	19.5433
		Std error	2.901	1.422	0.8349	0.1419	0.4562	1.217				1.941	0.5781	0.5976	0.3305	0.2931	0.3555				0.9629	0.845	0.2499	0.361	0.4337	1.572			Std error	1.005	0.5732	0.5382	0.1484	0.9816	0.4554			0.27	0.3188	0.2578	0.6279	0.5897	0.0977			0.735	0.2544	0.6282	0.4921
																																Mean									Std error
						Mean									Std error															Control	Fs25uM	Ac25uM	Dox25nM	Fs25+D25	Ac25+D25				Control	Fs25uM	Ac25uM	Dox25nM	Fs25+D25	Ac25+D25
				Control	Fs 25 µM	Ac 25 µM	Dox 10 nM	Fs 25 µM+Dox 10 nM	Ac 25 µM+Dox 10 nM				Control	Fs 25µM	Ac 25µM	Dox 10nM	Fs 25µM+Dox 10nM	Ac 25µM+Dox 10nM											G1	60.085	53.3667	59.73	47.74	49.7433	48.03			G1	1.005	0.5732	0.5382	0.1484	0.9816	0.4554
			G1	68.56	62.88	65.55	80.84	66.06	40.13			G1	2.901	1.422	0.8349	0.1419	0.4562	1.217											S	33.66	29.47	31.8433	32.72	29.06	32.5733			S	0.27	0.3188	0.2578	0.6279	0.5897	0.0977
			S	26.93	30.82	29.85	15.36	27.19	6.927			S	1.941	0.5781	0.5976	0.3305	0.2931	0.3555											G2-M	6.255	17.1633	8.4233	19.5433	21.1967	19.3967			G2-M	0.735	0.2544	0.6282	0.4921	0.4131	0.5317
			G2-M	4.513	6.307	4.6	3.8	6.757	52.94			G2-M	0.9629	0.845	0.2499	0.361	0.4337	1.572
[truncated: 2 more columns]

## Sheet: Fig 4
						Fig 4B																		Fig 4D
		A549																	H1299
			Control	Fs 25	Ac 25	Dox 10	Fs 25 + Dox 10	Ac 25 + Dox 10													Control	Fs 25	Ac 25	DOX 25	Fs 25 + Dox 25	Ac 25 + Dox 25
			390	350	280	272	180	70													490	437	328	191	290	206
			380	365	283	280	192	63													498	448	327	185	280	198
			395	357	277	270	183	72													482	452	335	180	289	200
		Mean	388.3	357.3	280	274	185	68.33												Mean	490	445.7	330	185.3	286.3	201.3
		% of control	100	92.0165	72.1092	70.564	47.6436	17.5972												% of control	100	90.9592	67.3469	37.8163	58.4286	41.0816
		std error	4.41	4.333	1.732	3.055	3.606	2.728												std error	4.619	4.485	2.517	3.18	3.18	2.404
		P value		0.0074	< 0.0001	< 0.0001	< 0.0001	< 0.0001												P value		0.0023	< 0.0001	< 0.0001	< 0.0001	< 0.0001

## Sheet: Fig 5
			Fig 5A
			Doxorubicin standard curve
			Doxorubicin concentration (nM)	fluorescence intensity of Dox
			0	0.076
			10	0.541
			20	3.73
			40	15.178
			80	38.029
			160	81.27
			320	185.036
			640	403.189																				Fig 5C
						Fig 5B
		A549																												After substrating from control values
									Mean (OD)					After substracting from control									H1299	Concentration	5 min	30 min	120 min		Concentration	5 min	30 min	120 min
			Concentration	5 min	30 min	120 min		Concentration	5 min	30 min	120 min													Control	0	2.914	0		Control	0	-0.286	0
			Control	1.026	5.377	11.891		Control	0.7493	5.823	12.3253		Concentration	5 min	30 min	120 min									0	3.484	0			0	0.284	0
				0.72	5.987	12.717		Dox 10uM	40.3747	136.637	203.27		Dox 10uM	39.6254	130.814	190.944									0	3.215	0			0	0.015	0
				0.502	6.105	12.368		Dox 10uM+ AC 25uM	29.2763	53.175	99.3667		Dox 10uM+ AC 25uM	28.527	47.352	87.0414								Dox 10uM	16.749	44.401	52.345		Dox 10uM	16.749	41.201	52.345
			Dox 10uM	39.058	140.83	203.204		Dox 10uM+ SB 25uM	26.9733	90.9867	157.372		Dox 10uM+ SB 25uM	26.224	85.1637	145.047									16.771	40.588	48.051			16.771	37.388	48.051
				40.545	139.39	204.96																			19.247	43.907	48.601			19.247	40.707	48.601
				41.521	129.69	201.645			Std error															Dox 10uM+ AC 25uM	16.733	41.949	43.802		Dox 10uM+ AC 25uM	16.733	38.749	43.802
			Dox 10uM+ AC 25uM	31.1	53.97	98.65		Concentration	5 min	30 min	120 min														15.008	41.733	42.125			15.008	38.533	42.125
				30.61	54.996	99.06		Control	0.152	0.2256	0.2394														18.115	40.264	44.305			18.115	37.064	44.305
				26.119	50.559	100.39		Dox 10µM	0.7161	3.4981	0.9575													Dox 10uM+ SB 25uM	15.142	43.903	40.292		Dox 10uM+ SB 25uM	15.142	40.703	40.292
			Dox 10uM+ SB 25uM	27.95	86.38	163.036		AC 25µM + Dox 10µM	1.585	1.3411	0.5252														15.795	38.202	41.245			15.795	35.002	41.245
				25.23	93.36	146.1		SB 25µM+ Dox 10µM	0.8738	2.3037	5.6362										Standard curve				15.407	39.487	41.225			15.407	36.287	41.225
				27.74	93.22	162.981															Concentration	AU
																					0	0.076			Mean OD						Std Error
																					10	0.541		Concentration	5 min	30 min	120 min		Concentration	5 min	30 min	120 min
			A549	STD Dox (nM)					Mean (Concentration)					P value							20	3.73		Dox 10uM	17.589	39.7653	49.6657		Dox 10uM	0.829	1.1972	1.349
			Concentration	AU																	40	15.178		Dox 10uM+ AC 25uM	16.6187	38.1153	43.4107		Dox 10uM+ AC 25uM	0.8987	0.5294	0.659
			0	0.076				Concentration	5 min	30 min	120 min		Concentration	5 min	30 min	120 min					80	38.029		Dox 10uM+ SB 25uM	15.448	40.5307	40.9207		Dox 10uM+ SB 25uM	0.1896	1.7265	0.3144
			10	0.541				Dox 10 µM	78.174	221.526	316.061		Dox 10uM								160	81.27
			20	3.73				Ac 25 µM + Dox 10 µM	60.722	90.312	152.71		Dox 10uM+ AC 25uM	0.00486251	0.000256818	8.78628e-07					320	185.036
			40	15.178				SB 25 µM+ Dox 10 µM	57.09	149.76	243.914		Dox 10uM+ SB 25uM	0.000178694	8.78628e-07	0.00642358					640	403.189			Mean Concentration						P value
			80	38.029																				Concentration	5 min	30 min	120 min		Concentration	5 min	30 min	120 min
			160	81.27																				Dox 10 µM	43.52	78.386	93.9516		Dox 10uM
			320	185.036																				Ac 25 µM+ Dox 10 µM	41.995	75.792	84.1175		Dox 10uM+ AC 25uM	0.4718	0.276	0.014
			640	403.189																	Known OD	40.9207		SB 25 µM+ Dox 10 µM	40.0155	79.589	80.2028		Dox 10uM+ SB 25uM	0.065	0.31	0.003219
					known OD	145.05															unknown concentration	80.2028
					unknown concentation	243.914

## Sheet: Fig 6
										Fig 6A
			A549	5 min							30 min							2 h							6 h							24 h
				Control	AC 25 µM	SB 25 µM	Dox 10 µM	AC+ DOX	SB+ DOX		Control	AC 25 µM	SB 25 µM	Dox 10 µM	AC+ DOX	SB+ DOX		Control	AC 25 µM	SB 25 µM	Dox 10 µM	AC+ DOX	SB+ DOX		Control	AC 25 µM	SB 25 µM	Dox 10 µM	AC+ DOX	SB+ DOX		Control	AC 25 µM	SB 25 µM	Dox 10 µM	AC+ DOX	SB+ DOX
				3.17	3	2.94	17.68	16.68	14.61		3.27	3.1	3.12	35.41	35.2	34.49		3.05	3.29	2.96	101.71	106.9	105.22		3.38	2.78	2.89	156.9	162.29	165.73		3.34	3.71	3.56	178.7	195.48	188.36
				3.31	3.06	2.9	15.96	15.2	15.33		3.34	3.2	3.16	36.18	36.19	35.73		3.11	3.43	2.92	103.34	104.26	105.1		3.31	2.91	3.15	156.56	164.24	165.41		3.57	3.77	3.77	177.05	194.19	186.54
				3.45	3.42	2.82	16.1	14.13	15.33		3.52	3.54	3.21	32.15	35.84	36.86		3.25	3.42	2.81	102	105.93	104.97		3.21	2.85	3	149.42	170.22	158.53		3.72	3.9	3.84	180	197.45	183.45
																												150.41	172.1	160.65		3.87
																												148.98	173.47
																												152.64
			Mean	3.31	3.16	2.887	16.58	15.34	15.09		3.377	3.28	3.163	34.58	35.74	35.69		3.137	3.38	2.897	102.4	105.7	105.1		3.3	2.847	3.013	152.5	168.5	162.6		3.625	3.793	3.723	178.6	195.7	186.1
			Substract from Control value	0	0	0	13.27	12.18	12.203		0	0	0	31.203	32.46	32.527		0	0	0	99.263	102.32	102.203		0	0	0	149.2	165.653	159.587		0	0	0	174.975	191.907	182.377
			Std error	0.08083	0.1311	0.03528	0.5515	0.7393	0.24		0.07446	0.1332	0.02603	1.235	0.2898	0.6844		0.05925	0.04509	0.04485	0.502	0.7684	0.07219		0.04933	0.03756	0.07535	1.439	2.206	1.781		0.113	0.05608	0.08413	0.8536	0.9479	1.433
			P value		P value compare with DOX			Not significant	NS			P value compare with DOX			Not significant	NS			P value compare with DOX			0.02	0.005			P value compare with DOX			0.0001	0.002			P value compare with DOX			0.0002	0.0107
										Fig 6B
										Substracted values
			H1299			5 min			30 min				2h				6h				24h
			Substracted from respective control	Dox 10 µM	AC+ DOX	SB+ DOX		Dox 10 µM	AC+ DOX	SB+ DOX		Dox 10 µM	AC+ DOX	SB+ DOX		Dox 10 µM	AC+ DOX	SB+ DOX		Dox 10 µM	AC+ DOX	SB+ DOX
				14.1	12.4	12.97		26.76	30.92	36.73		75.08	82.85	87.02		384.96	415.94	393.74		288.7	298.13	292.53
				12.93	12.69	13.09		27.89	31.39	32.41		76.51	84.05	89.1		397.1	427.52	407.91		286.11	293.06	295
				12.5	13.02	12.08		26.73	35.15	32.96		75.91	92.49	88.87		393.19	421.2	396.57		286.92	301.61	285.26
									34.8				93.9	87.14							298.97	285.87
			Mean	13.18	12.7	12.71		27.13	33.07	34.03		75.83	88.32	88.03		391.8	421.6	399.4		287.2	297.9	289.7
			Std error	0.4781	0.1791	0.3186		0.3818	1.109	1.358		0.4146	2.838	0.5525		3.578	3.348	4.329		0.765	1.788	2.423
					Not significant	NS			0.007	0.0081			0.014	< 0.0001			0.0037	0.2445			0.0047	0.4473
				P value compare with DOX					**	**			*	***			**	ns			**	ns

## Sheet: Fig 7
					Fig 7B							Fig 7C
			A549							H1299
				Dox	Ac+Dox	SB+Dox					Dox	Ac+Dox	SB+Dox
			Mean intensity	16.56	36.64	33.82				Mean intensity	25.99	31.34	33.64
			Std error	0.5583	1.286	1.7				Std error	1.32	0.9631	1.247
			P value		< 0.0001	< 0.0001				P value		0.0013	0.0003

## Sheet: Fig 8
				Fig 8C & 8D
				MDR1 gene				GAPDH			Normalized values
			Control	3807.12	1			9288.73	1		1
			AC 50	5249.45	1.37885			9082.02	0.977746		1.41024
			Dox10	5487.99	1.44151			9081.66	0.977707		1.47438
			AC+Dox	4604.17	1.20936			9702.68	1.04456		1.15776
			Control	8095.46	1			9221.44	1		1
			AC 50	8525.31	1.0531			8838.02	0.958421		1.09878
			Dox 25	7111.61	0.878469			9080.44	0.98471		0.89211
			AC+Dox	7390	0.912858			8343.44	0.904787		1.00892
